# Supplementary material for: Development and characterisation of interspecific hybrid lines with genome-wide introgressions from Triticum timopheevii in a hexaploid wheat background
Source: BMC Plant Biol. 2019 May 6;19:183. doi: 10.1186/s12870-019-1785-z (PMC6501383; doi:10.1186/s12870-019-1785-z)
Supplement: Supplementary file 1 — Physical positions on the A, B and D genomes of wheat of all markers present on the genetic maps of the At and G genomes of T. timopheevii, as obtained through BLAST against the wheat genome (RefSeq v1; [20]). Positions highlighted in yellow were the top hits in the BLAST search and markers highlighted in green represent a translocated region of the T. timopheevii chromosomes (XLSX 98 kb) [file 12870_2019_1785_MOESM1_ESM.xlsx]

## Sheet: 1 At
Chr1At		chr1A	Pos	chr1B	Pos	chr1D	Pos
AX-95163118	1		36162529		56864247		37221045
AX-94730241	2		57718037		94683640		59516364
AX-94393003	3		60328612		99480892		62600828
AX-94503609	4		62206426		104192363		63896658
AX-95014575	5		72893175		115684722		73679780
AX-94684631	6				120370061		76977068
AX-95151422	7		89751245		148132325		93100268
AX-94774946	8		89751954		148133034		93100977
AX-94522187	9		94641719		152558930		99546192
AX-94673150	10		100973308		162534134		103408196
AX-94732962	11		116289621		168686039		110734705
AX-94922849	12		121333956		173685733		113871827
AX-86173170	13		149467181		196579505		141214032
AX-94594465	14		186588619		227845833		127931496
AX-94526116	15		201694155
AX-94700819	16		206399060		223461147		154008966
AX-94700094	17		214840612		246410497		165203828
AX-95106105	18		214840775		246410334		165203987
AX-94493329	19		238697133		267539961		193359972
AX-95146445	20		244712574		268791667		196095196
AX-94777342	21		246285437		272450788		196608908
AX-94629293	22		252967142			2D	60047569
AX-94917775	23		255444321	7B	237486000
AX-94384347	24		277233085		309928746		216723720
AX-95069046	25		282144295		314130337		219480095
AX-94439447	26		291673060
AX-94714481	27		301452903		335616876		238317694
AX-94713673	28		303323029		334089671		239556672
AX-94731169	29		319818263		363932366		250140005
AX-94456521	30		319818622		363932007		250140327
AX-95207074	31		328311930		356522550		256078007
AX-94993961	32		369700922		399803929		297534122
AX-94870541	33		370681038		400161661		298012528
AX-94490465	34		374284595		405019270		300325539
AX-94400275	35		387407193		417533272		308423757
AX-94411374	36		396058269		427570831		316018583
AX-95182380	37		417651589		437636219		325667037
AX-94905532	38		420113923		436146513		324410163
AX-94939314	39		426518729				236088306
AX-94778336	40		432230048		450075078		335074408
AX-94528863	41		440396170		456304859		341176152
AX-94619761	42		442794282		460764002		343889191
AX-94693971	43		448223823		468604518		347786631
AX-94478936	44		457811695		479869286		356928750
AX-94620755	45		458906343		481297655		359842192
AX-94978926	46		462636085		486452649		363804007
AX-94530188	47		463711092		488087211		365245597
AX-94721225	48		474907193		502075948		376099571
AX-94590927	49		482375762		512074508		382727377
AX-94498696	50		493107973				396016285
AX-95180111	51		498189986		541865896		403334274
AX-94990974	52		506141792		552582115		410501922
AX-94518993	53		517084001
AX-94999281	54		520007981		572975311		423919480
AX-94426657	55		520918061		575270950		426181095
AX-94403165	56		522114869
AX-94667493	57		528260775		581094674		430565444
AX-94476277	58		529384483		582127244		431521773
AX-94434430	59		531839248		585695834		433901480
AX-94436223	60		535328421			7D	74402977
AX-94400729	61		543720852		613132181	3D	180838287
AX-94473649	62		545126432		617224955		450228250
AX-95005100	63		556552510		640272069		464627328
AX-94982575	64		557856134		642186492		465957218
AX-95093988	65		558078805
AX-95202547	66		563278676		651870914		470074594

## Sheet: 1G
Chr1G		chr1A	Pos	chr1B	Pos	chr1D	Pos
AX-94460938	1	6A	107113628	6B	169318800	6D	89004459
AX-94645609	2	6A	146574038
AX-94711679	3	6A	146574215
AX-94419438	4				51850511	7D	54162730
AX-94434696	5	2A	202777979		193323315	2D	38508048
AX-94552873	6		151367668		199257925		139538749
AX-94970442	7		155286758		208808149		137440396
AX-94418372	8		236924613		237027393
AX-94657479	9				246425547
AX-94523644	10		170612230		252548906		182039305
AX-95249630	11		236314901		259083780
AX-94799150	12		236316101		259085007
AX-94757643	13		219490021		262840369		188465600
AX-95135434	14		241592553		271472405		194462272
AX-94850114	15		241592172		271472786		194461891
AX-94539822	16		246910130		276995372		196796243
AX-94802682	17		252420088		287738247		199923934
AX-94700304	18		254591784		288532557		201057206
AX-94683105	19		256422875		296073918		202570193
AX-94980220	20		257160307		296671832		203293954
AX-95248934	21		258453047		297644819		203866826
AX-94646909	22		258669018		299229345		204055833
AX-95116095	23		268524765		302347699		212525338
AX-94683891	24		292353551		324841075		225423788
AX-94561589	25		300435576		330688589		246945950
AX-94585755	26		304598636		333169017		240592901
AX-95192433	27		301489849		335516415		238328963
AX-94869141	28		337250187		349027341		262310730
AX-94430783	29		327846403		356723982		255831315
AX-94422013	30		327123106		356942395		255490442
AX-94773154	31		321473670		362116992		251708657
AX-94614192	32		320495507		363138230		250746175
AX-94503286	33		320489320		363143165		250740034
AX-94612467	34		319818757		363931872		250140463
AX-94956395	35		315430245		366954512		232348812
AX-94670790	36		333095607		369024828		269514238
AX-95202310	37		333517235		369675134		268929198
AX-94675811	38		345379791		372652829		273812585
AX-94621583	39		359605968		389482714		288547175
AX-95014105	40		361106370		390209449		289477064
AX-94390546	41		365213864		394387809		293614793
AX-95255108	42		369592397		399293189		297378332
AX-95188674	43		369692522		399797117		297526295
AX-94614812	44		376887720		408740709		302378115
AX-94592111	45		376887669		408740759		302378165
AX-94606585	46		376476052		409121939
AX-94527933	47						302816906
AX-94509407	48				409127696		302822955
AX-94598167	49		384953742		413648133		306676420
AX-94658526	50		385484361		414704453		307341421
AX-94879002	51		390303810		420166806		310816312
AX-94518543	52		392339995		423041570		313201470
AX-94602515	53		393853984		423448732		313858216
AX-94809557	54		393921032		423659436		314122408
AX-95248891	55		398824941		429224799		317995967
AX-95231223	56		399095226		429624476		318376205
AX-94692179	57		402404147		432890223		320394378
AX-95243490	58		402401049		432893008		320397162
AX-94959080	59		406178144		434820942		322381706
AX-94459935	60				435535908		323872126
AX-95215437	61		408083406		441526965		327930543
AX-94498159	62		406928161		441660415		328113214
AX-94481203	63		406928578		441660832		328113631
AX-94962111	64				444146888		329725154
AX-95114845	65		426483733		444153946		329732089
AX-95126278	66		429776470		446631953		332402480
AX-94911307	67		431027454		448596912		333488518
AX-95161096	68		437961523		452979079		338942104
AX-94406596	69		441360085		457329286		342070060
AX-94521730	70		445479534		464164897		345709202
AX-94653440	71		446602230		466392859		346664754
AX-95146900	72		447229372		466985633		347210405
AX-94957945	73		448222888		468603583		347785696
AX-94962619	74		448515385		469417805		348057527
AX-95101674	75		448519403		469421629		348061301
AX-94936271	76		448519585		469421810		348061482
AX-95138787	77		449064455		469992658		348829107
AX-94482529	78		451640543		473298965		351256775
AX-94539098	79				478147122		356142357
AX-94674334	80		457551843		479799238		356868709
AX-95149143	81		457555353		479803089		356872216
AX-94425479	82		457555788		479803516		356872644
AX-95196261	83		463424681		487645629		364772859
AX-94449858	84				488178189		365298603
AX-94419566	85						368339977
AX-95260090	86		479414543		507245597		379132720
AX-94914133	87		480020218		507828308		379429792
AX-95163352	88		481246965		510236722		381013014
AX-94784918	89		481286472		510416526		381031203
AX-94648380	90				510417130
AX-94425295	91		481287152		510417224		381031883
AX-95074428	92		485647245		517976297		386164191
AX-94407295	93		487320723		521444435		388636107
AX-94929459	94		487824162		522445577		390665952
AX-95096429	95		490743558		527283829		393496601
AX-94739534	96		493415113		530638508		396431921
AX-94472834	97				530640020		396435501
AX-94572667	98		495042097		533300115		398459235
AX-94391230	99		497767848		540445279		403057821
AX-94463471	100		498789506		542456296		403706992
AX-94976593	101		498789958		542456748		403707444
AX-94649087	102		499357792		542927606		404076360
AX-94595844	103		499535907		543039423		404253556
AX-94846017	104		499568427		543340800		404486398
AX-94548150	105		499574438		543566178		404490355
AX-95131413	106		500259668		544509623		405165784
AX-94563128	107		500575517		545080208		405764655
AX-94811680	108		502966099		547971913		407873974
AX-95106563	109	2A	40653768		548406712		408207384
AX-94400504	110		504207635		549226722		408526445
AX-95222741	111		505065575		550614682		409499323
AX-94615574	112		505266031		551295699		409789014
AX-94524256	113		508150553		554734598		412025889
AX-94400160	114		509968062		557357542		413415744
AX-95653055	115		511095862		559688227		414776630
AX-94416573	116		513218077		561777833		416098449
AX-95021590	117		513313233		562292739		416456391
AX-95021598	118		514286597		564312095		418045396
AX-94995843	119		516160234		566242031		419735655
AX-94461345	120		517009964		569679211		421036999
AX-95232405	121		520886513		575266821		426177661
AX-95217273	122		521239271		575622561		426599449
AX-95115653	123		521837199		576605448		427158297
AX-94577493	124		522549658		579192051		427619064
AX-94575557	125		529261037		581948981		431427876
AX-94577061	126		529767898		582309950		431705918
AX-95145603	127		529767999		582310052		431706020
AX-94861819	128		529805721		582488471		431807852
AX-94434085	129		531108831		583979115		485238742
AX-95134864	130				596931003
AX-94764959	131		537422314		596946194		440043770
AX-95002730	132		536558116		598274026		441069954
AX-94797466	133		536255670		598734676		441302903
AX-95232857	134		539494965		603544289		444150810
AX-94795738	135		543644981		612814794		448013585
AX-95228723	136		543649942		612820152		448019829
AX-95208655	137		544024369		614114688		449208928
AX-94416954	138		544024397		614114716		449208956
AX-94693688	139		544024466		614114785		449209025
AX-95091170	140		544089055		614367238		449311105
AX-94813554	141		545486147		618818084		451132168

## Sheet: 2At
Chr2At		Chr2A	Pos	Chr2B	Pos	Chr2D	Pos
AX-95225412	1		43137140		66545180		38068687
AX-94929700	2		49179878		72819241		45683769
AX-95256835	3				74001772		46581121
AX-95250028	4		51514086		76884227		49204994
AX-94916744	5		65356141		99763648		63696071
AX-95247903	6		81784441		133169236		81326156
AX-94388468	7		82204034		513295500
AX-94437829	8		86436050		139068291		86073151
AX-94700503	9		90589736		144428038		92914553
AX-95192332	10		123514542		172890361		120092830
AX-94804880	11		123548222		172980231		120103185
AX-95259382	12		127205331		175637055
AX-95073291	13		129100091		176408901		123805943
AX-94538364	14		156622873		205647071		145396231
AX-95176938	15		158073333		200897193		143221976
AX-95257613	16		159876938		199019218		141476954
AX-94629399	17		203311259			7D	60108525
AX-94896111	18		203457481		246000862		189673039
AX-95008724	19		215748612		255051588		198459671
AX-95072207	20		240803590	4B	4941790
AX-95223335	21		241963210		265422535		213697735
AX-94906814	22		293152738		285055064		257388034
AX-94638064	23		306134021	1B	668221696	5D	310275095
AX-94799340	24		310393329		338763467		249906819
AX-94751668	25		366459547		371754687		293655927
AX-94528590	26		415264832				317876369
AX-94443516	27		423841214
AX-94853843	28		451811848		407237700		342101128
AX-95115213	29		461978341		413865471		348285452
AX-94727794	30		474880320
AX-94412799	31		475457175		423667504		355685953
AX-86165901	32		492518272		433541878		365365748
AX-94504198	33		497451359		436038250		367238122
AX-94828061	34		520309293		456025182		385167507
AX-94396146	35		526739610		461570500		390414532
AX-94911937	36		529635629	6B	519461182
AX-94462589	37		532856718				394789242
AX-95167337	38		539965439		476557981		402710522
AX-94678573	39		542659266				404399552
AX-95184497	40		550626935		482736082		406955392
AX-95163698	41		576616487		508647433		430601710
AX-94666225	42		582363924		517380217		439438727
AX-94394578	43		592693142		527875249		448122949
AX-95188312	44		597503944		532091432		451971909
AX-94636452	45		598160990		531468083		451289180
AX-94697318	46		599166659		530412411		450371783
AX-95131782	47		602134013		539810271		458917069
AX-95183011	48		610207314	1B	555210046	6D	428261825
AX-94460418	49		615738197		554453886		473714762
AX-94657384	50		631520639		570879612		485843326
AX-94464916	51		631533800				485987719
AX-95169440	52		631538167		570895863		485990868
AX-94818415	53		634105052		574712631		490570292
AX-94921756	54		660514334		608449233		516709114
AX-95129278	55		672345404		624537858		527388304
AX-94470676	56		676719228		632169561		532181200
AX-94872303	57		678963438		637574551		536151506
AX-94427576	58		685037275		647109523		542150761
AX-94898093	59		685223566		647316770		542254395
AX-94992596	60		685223567		647316771		542254396
AX-95168254	61		685968385		648084644
AX-94459270	62		688618386		651364223		544886663
AX-94740707	63		706892722		680044808		567046379
AX-94539132	64		706919815		680063775		567052087
AX-94989868	65		709028646		682017049		569195684
AX-95681996	66		718571677		703977596
AX-94976126	67		725346934		715926881		590678407
AX-94634892	68		729688039		724410255		596029502
AX-94618443	69		744785338		748425168		613098111
AX-94445990	70		752277268		760950892		620541156

## Sheet: 2G
Chr2G		Chr2A	Pos	Chr2B	Pos	Chr2D	Pos
AX-95138160	1				23106279	1D	457972394
AX-94463791	2		14967550		23208009		12792966
AX-95214925	3		16667785		25944551		14394987
AX-94896890	4		16672344		25950473		14401185
AX-94547484	5			7B	29703967		100317638
AX-95204758	6				41382423
AX-94497304	7		37087937		56405825		34230950
AX-95225623	8		38595476		58669539		35505861
AX-94802300	9		38967483		58978373		35783521
AX-94463522	10		40543728		62552932		36541472
AX-94770692	11						36660634
AX-94628088	12		40597254				36670144
AX-94585204	13		41643741		63855481		37022450
AX-95025260	14		42158891		64994380		37257958
AX-94820297	15		42476122		65375459		37613850
AX-94848912	16		47908314		69412124		44077461
AX-94927151	17		48868084		72609742		45553402
AX-95000163	18		55173493		85321318		54673662
AX-94996041	19		55853598		86213367		55059724
AX-94804621	20		56919913		87844536		39828885
AX-94442882	21		56934363		88174233		55391242
AX-94573161	22		57832330		88932887		56203041
AX-94398482	23		57859289		89315539		56250943
AX-95188544	24		59554371		91261244		58781316
AX-94636247	25		59322847		91837609		59008225
AX-94799451	26		58672342		92797765		59551292
AX-94606624	27		98254916				62551547
AX-95257444	28		74960845		115209589		75251417
AX-94643588	29		78844055		121676875		78562287
AX-95102088	30		92339389		147488771		94340836
AX-95145587	31				165520619		115101972
AX-94543423	32		123552279		172984313		120107231
AX-95248938	33		133962327		180823060		127088187
AX-94479933	34		133984837				127114877
AX-94922568	35		135207171		182001235		128410149
AX-95244410	36		161641431		198070589
AX-94520053	37				198072928
AX-94565835	38		161273414		198544220		139738997
AX-94622361	39		149233104		210259571		152020594
AX-94729799	40		171078836		216941149		159851453
AX-94545989	41		179668803		227081002		170448998
AX-94483430	42						185387473
AX-95103321	43		203004093		245008361		188883847
AX-95107419	44		278913688		258656773		204499657
AX-94923150	45		277601882		259783108		205619902
AX-94662232	46		241975064		265435176		213709676
AX-94496446	47		342967245		321690189		285354723
AX-94675290	48		334597500		326761701		272975329
AX-94410588	49	4A	255728037				295795209
AX-94866432	50		388675550		360571590		307855271
AX-95250746	51		389219352		360642339		308024954
AX-94465410	52		385450859		366967015		306346456
AX-94491641	53		384879903		367239801		305906681
AX-94426164	54		412509666		387079203		318556347
AX-94717863	55		394021419		393464571
AX-94829763	56		433628217		397250233		327964003
AX-94401625	57		433628509		397250527		327964297
AX-94680070	58		435578686		397920122		329148877
AX-94811232	59		437976116		399353852		330751647
AX-95166376	60		437976167		399353904		330751699
AX-94633053	61		447153523		404423936		336972998
AX-94944759	62		456495939		410181825		344969517
AX-94697054	63		470639981		418948959		352705048
AX-94435610	64		474310335		421708159		354743685
AX-94583058	65		474310857		421708664		354744144
AX-95201233	66		500530203		439223674		369479733
AX-94571673	67		502626518		441079768		371924435
AX-95073495	68		507692560		445686317		375365307
AX-94384755	69		519347106		454328041		383848665
AX-95095062	70		522840326		457680916		386581696
AX-94678354	71		523863487		458242813		387186783
AX-94783812	72		524146566		458625723		387560611
AX-94886208	73		524329060		458849542		387735300
AX-94797457	74		524329222		458849705		387735463
AX-95143980	75		530754137		464681574		392695698
AX-95101757	76		530754178		464681615		392695739
AX-95235860	77		530754282		464681719		392695843
AX-95236664	78		532855435		467791813		394787954
AX-95160157	79		534635410		470070873		396411957
AX-94462033	80		537513974		474626744		400388451
AX-94545814	81		539327541		476408393		402262965
AX-94905415	82		539325238		476415701		402260844
AX-94531805	83		539968019		476560773		402713150
AX-94948817	84		554258315		485040351		410418583
AX-94432299	85		562847534		495144774		422758149
AX-95070414	86		566301632		495709691		422882044
AX-94867768	87		566874223		496637805		423439520
AX-94815377	88		573096249		505945570		428870246
AX-95091800	89		573578478		506356615		429378534
AX-94429561	90		577220405		510398528		431513668
AX-94490752	91		598616144		531136167		450999025
AX-94522936	92		600913097		538236177		457409626
AX-94897254	93		601715225		539290403		458164469
AX-94573713	94		603687469		542355279		460778035
AX-94980871	95		605800068		543190204		461301594
AX-94522494	96		605800945		543191083		461302469
AX-86176645	97		607996114		546201981		467240974
AX-95086310	98		608872639		547058649		468857753
AX-94494284	99		628064146		568819025		484130702
AX-94386926	100		629109167		569981537		484981040
AX-95192669	101				576744071		492021784
AX-95013279	102		640225180		581594032		493198060
AX-94875269	103		641953346		583674945		497362610
AX-94662597	104		642908555		584692430		498225992
AX-94474518	105				594204855		506524051
AX-95119484	106		654914643		600747198		511695219
AX-94790257	107		665708682		612686961		520524292
AX-94636073	108		666027980		614331521		521531914
AX-94768754	109		676715373		632010618		532177330
AX-94982210	110		676715373		632165694		532177330
AX-95087762	111		678163257		636112113		534929247
AX-94602367	112		678163350		636112206		534929331
AX-94410030	113		678672009		636776453		535572376
AX-94802872	114		680512820		641102602		538281794
AX-94382232	115				655213392		549508013
AX-94557592	116		692842919		657817052		552186521
AX-95126627	117		695348059		662794286		555930067
AX-94390156	118		695471825		663047138		556051628
AX-94746152	119		698083108		665670211		558665905
AX-94587803	120		705827237		677347853		565312138
AX-94937792	121		706892535		680044621		567046192
AX-94570110	122		718571641		703977560	1D	374483828
AX-95180614	123		719541202		706418407		585477074
AX-95106164	124		719541264		706418469		585477136
AX-95123223	125				710988127
AX-94413948	126				710990119
AX-94631566	127		726414461		717469756		591948684
AX-95220774	128		729833265		724741317		596193366
AX-94430439	129		732585342		726550483		597838347
AX-95141462	130		732585393		726550534		597838296
AX-95090223	131		734603140		731561507		601398673
AX-94603061	132				731934000		601613698
AX-95630025	133		738389309		740313513		606717366
AX-86165433	134		738387960		740314898		606716047
AX-94841174	135		759376090		773155831		630402961
AX-95182708	136		779216686		777330503		633394560
AX-95221446	137				784275962		648354692

## Sheet: 3At
Chr3At		Chr3A	Pos	Chr3B	Pos	Chr3D	Pos
AX-94598356	1		27533161		30520335		19841523
AX-95207862	2		31788577		37872244		23144936
AX-95206184	3		31788675		37872342		23145032
AX-94954492	4		31951805		38191451		22281501
AX-89536025	5		61219798		76407963		48808264
AX-86178969	6		61348593		77114017		48866816
AX-94702169	7		61348637		77114061		48866860
AX-94995928	8		63561132		78881354		50552357
AX-94557165	9		75028785		105602879		64475772
AX-94397528	10		79189767	5B	106157006		67651506
AX-94654157	11		79189960		113359149		67651311
AX-95024395	12		81096563		114185652		69792200
AX-94434800	13		83722210
AX-94641244	14		96244807		126567253		81713673
AX-94927871	15		106435227	4B	519046248		89894881
AX-94523332	16		112924951	1B	535546472
AX-94542938	17		112953496		168257053		116035163
AX-94466419	18		116527654		148099742		98883074
AX-94448019	19		123053088		158569771		108413739
AX-95003784	20		128541685			1D	309987716
AX-95220838	21		150722709		192251220		135379910
AX-95245143	22		155059111		199112816		137002711
AX-94783547	23		159996134				141647813
AX-94502353	24		159996182		202246002	4D	375117099
AX-94852544	25		165328832		213171018		147830674
AX-94393196	26		165418201		213184885		147816226
AX-94709618	27		170978108	5B	655174026	5D	520200317
AX-94548447	28		186043587		235123729		159785645
AX-94948041	29		193465457		40034165
AX-94823108	30		193465464		40034158
AX-94612798	31		195813033		236933682		161703971
AX-94427362	32		200677033	1B	318694529
AX-94471182	33		201499303		241503297		167768724
AX-94946799	34		207848266		244140396		170237977
AX-95157963	35		212131856		251222006		173711898
AX-94617990	36		234213672		260822363		183738327
AX-94710954	37		250041732			1D	313138273
AX-94960174	38		267040579		275119284		191552339
AX-95237888	39		279436007		329419724		213993753
AX-94690364	40		298146767		282230904		231164820
AX-94598003	41		311986329		339402177		234802626
AX-95130498	42		328929238		305200450		254370023
AX-95097082	43		329524152		342905887		228171509
AX-94788613	44		353186564		332068970		272091204
AX-94586703	45				360365511		272515782
AX-94394183	46				375758667		255459384
AX-94381828	47		375817170		378611241		287060249
AX-94463669	48		375817880		378611933		287060959
AX-94428990	49		388602544		384991786		292381575
AX-94422817	50		401024048		394891259		300875408
AX-95182054	51		408944992		400026092		305758627
AX-94520083	52		416133166		404568175		309705122
AX-94487190	53		419542563		405805826		310129441
AX-94861433	54		425765164		412637033		316080253
AX-95630046	55		430790403		416344667		319729605
AX-94398068	56		436467166		424003164		323715977
AX-94928542	57		443817418		424927528		328982726
AX-95216392	58		461791015		439023009		341511407
AX-95123927	59		463349796		437161900		339860575
AX-94852279	60		475716491		456562110		356829472
AX-94495556	61		482935969		471183729		362863667
AX-95234197	62		484633249		472285225		363600140
AX-94541427	63		490615145		478935929		369412731
AX-94987223	64		550414393		155885813		105459586
AX-94812241	65		539683658		541314205		416222120
AX-94568176	66		574011777		569811784		435300617
AX-95163612	67		575409017		571181463		437363139
AX-94961153	68		576269236		571981666		438054950
AX-94771453	69		581265660		576896093		441146270
AX-94493067	70		581265782		576896222		441146399
AX-94510964	71		581393232		577108208		441180998
AX-95125002	72		583244676		577957755		442182021
AX-95218076	73		584746995		580142811		443595891
AX-94720408	74		589385191		585937669		447987997
AX-94972830	75		594000726		591116604		450486115
AX-95201257	76		594349086		591373944		451241649
AX-94813670	77		601163222		604676642		459080191
AX-95070910	78		614762807		626416582		472412383
AX-94829627	79		616712269		629098881		474440384
AX-94663948	80		636565845		656971582		497867481
AX-94485226	81		638010116	2B	663786913		603459431
AX-94552167	82		642959171		665018851		504984609
AX-86176361	83		643746645		665890825		505563389
AX-94743140	84		646125802		669523404		508388441
AX-95207768	85		656104793		684836388		521380206
AX-95081840	86		676238086				541188973
AX-94591351	88		692468907		801317169
AX-95111068	89		734008197				604374317
AX-94886901	90		749280397		823434141		613628938

## Sheet: 3G
Chr3At		Chr3A	Pos	Chr3B	Pos	Chr3D	Pos
AX-94570049	1		13515036		6871127		6733004
AX-94545789	2		12481586		9822095	2B	757469495
AX-95257259	3				12897338
AX-95093192	4		27589427		31016542		19959781
AX-94809928	5		32173611		39257327		23082251
AX-94769583	6		32173615		39257331		23082255
AX-94549725	7		46715740				35817989
AX-94706008	8		47496384				37233390
AX-94409770	9				62892468		40526231
AX-94940487	10		57807956		70524530		46123637
AX-94536318	11		61348855		77114279		48867078
AX-94607495	12		63181375		78014813		49881069
AX-95227887	13		68281888		93785924		59289554
AX-94629757	14		75413556		106301942		64649108
AX-95153138	15		84185089		116554620		71961204
AX-94402778	16		88857098		120213402		75354696
AX-95098138	17		97051730		127201906		81826415
AX-94600482	18		98842595		128073080		82752741
AX-95162374	19				132409955
AX-94542413	20		549431465		144590366		94853156
AX-94505943	21		549435603		144594492		94857271
AX-94557403	22		116519038		148088771		98868477
AX-94719050	23		552998374		152243767		102777403
AX-94485480	24		552279645		153297868		104022268
AX-95072655	25		119470335		160407307		110514182
AX-94624064	26		127870171		171676932		121380201
AX-94540194	27		131458506		176600471		123905225
AX-95259902	28		144543516		186876386		131800267
AX-94766638	29		146780181		188122819		133105154
AX-94608896	30		169853084		234483957		158074053
AX-95230932	31		374679307		377839863		286682633
AX-94536524	32		377799366		379508372		288117067
AX-95246061	33		436464858		424005408		323713580
AX-94479254	34		456776028		435356942		338497093
AX-94975181	35		479129326		464525209		359680369
AX-94709681	36		485012301		472623635		363876360
AX-94661905	37		485012505		472623839		363876564
AX-94480569	38				477149920
AX-94484140	39		501225035		489956152
AX-94635168	40		501225488		489956605		376827471
AX-94587222	41		502836331		492655293		378930001
AX-94672351	42		503753686		493737630
AX-94626780	43		504803433		495678320		381638130
AX-94720595	44				497644063
AX-95218399	45		507273457		499125263		384667124
AX-94580677	46		509421511		503567110		388340232
AX-94652060	47		509998278		505209457		389083324
AX-94541525	48		512309385		509657459		392062940
AX-94563202	49		515111216		520278637		396217958
AX-94388110	50				522138489		397785364
AX-95016353	51		569639693		562854701		432147348
AX-94395880	52		575001503		570785853		436682305
AX-95212047	53		575408880		571181328		437363004
AX-94963566	54		577561697		573197080		438575541
AX-94680741	55				576783608
AX-94540584	56		581263944		576894378		441144551
AX-94667579	57		585027118		580473716		444070011
AX-95099983	58		595947142		594935917		454005445
AX-94982911	59		597268430		596619177		455020026
AX-94824695	60		606425948		614689914		463089032
AX-95180897	61				620789922
AX-94421465	62		610525445		620790036		468663303
AX-94748047	63		615722403		626985062		473468810
AX-94609468	64		616471570		628873337		474128056
AX-94736779	65		629670710		647435187		486162794
AX-94686560	66		635484267		653816963		496155387
AX-95018583	67		638202941		654144416		496687919
AX-94600971	68		636537287		656999009		497875991
AX-95260300	69		647753430		672569082		511731781
AX-95172396	70		654216621		681845766		518751227
AX-94955053	71		658706369		689762213		523814417
AX-94522953	72		662939970		697116557
AX-94593608	73		671143985		705936452		535793827
AX-94553193	74		678498209		716782218		542387103
AX-94981417	75				736262621		554963567
AX-94933541	76				736262636		554963557
AX-94403189	77				736874973

## Sheet: 4At
Chr4At		Chr4A	Pos	Chr4B	Pos	Chr4D	Pos
AX-94857918	1				4993312
AX-94771772	2		597693265		10558756		6019293
AX-94856207	3		585457989		25835195		15354188
AX-94568929	4			5B	86130168		21151109
AX-94397930	5		570466203		46621427		32236740
AX-94862616	6		543741072		78021202		53236812
AX-94945797	7		541340635		82665413		55581646
AX-94472289	8		525110338				71532404
AX-94479623	9						77126059
AX-95190358	10		512357563		107646862
AX-94855600	11		505793175		112352999		80142530
AX-94669734	12		499953768				84789832
AX-94412085	13		361464772	7B	11253559	1D	214081896
AX-94507064	14		242877342		235378327
AX-94576066	15		221513198
AX-94940770	16		199408832
AX-94476473	17		178844709
AX-94721591	18		149037648		403263319		323108914
AX-94660240	19		146555516		405374720		325105820
AX-94686603	20		119083412		427496314		346451558
AX-94942459	21		101742670		449132689		363684695
AX-94832412	22		90420102
AX-95144713	23		62557748		502996515		405058867
AX-95021715	24		18116409	5B	64729835	5D	4343368
AX-94387796	25		16191593				450509926
AX-94529621	26		9909244		573294500
AX-94492884	27				645068371
AX-94554728	28		626285585	5B	684384267	5D	27690531
AX-94430995	29		619266680	5B	700330483	5D	548879164
AX-94422746	30		610497628	5B	704867561	5D	558270547
AX-94735128	31	6A	1417399			6D	2383988
AX-94945870	32	6A	21519203	6B	36206622	6D	21981687
AX-94663483	33	6A	58150558	6B	93999801	6D	42564602
AX-94578210	34	3A	710830715
AX-86179203	35	3A	697558493	3B	748019645	3D	562337720
AX-86169765	36	3A	695658097	3B	740652719	3D	559165959
AX-94814284	37	3A	688618662	3B	729760394	3D	551398897

## Sheet: 4G
Chr4G		Chr4A	Pos	Chr4B	Pos	Chr4D	Pos
AX-89428116	1	7B	452660			5D	559849459
AX-94757730	2			5B	712854041	5D	562341176
AX-86167869	3	6A	90032550	6B	147961353	6D	73587857
AX-95256633	4	3A	672546723	3B	709078149	3D	537148109
AX-95162453	5		594533929		16387620		8778826
AX-94681360	6		584120567		28148777		16250751
AX-95241638	7				28489900		16590707
AX-95130149	8				28489982
AX-95232028	9		583525871		28960052		16923676
AX-94589541	10		582507418		30840011		18726715
AX-94663013	11		572881872		42531447		30170043
AX-94744972	12		570991751		45510374		31811686
AX-95005286	13		570264836		46955950		32353962
AX-94913400	14		566526690		52259473		36281155
AX-94995879	15		565435535		53857696		36838563
AX-94519609	16		556775666		62948564		43277140
AX-94646391	17		551218564		68667717		47255496
AX-94797205	18		549672172		70724565		48059792
AX-95005995	19		548342488		72168183		49085795
AX-94401780	20		547979025		72901338		49367382
AX-94834923	21		545235419		75521226		51288679
AX-94603548	22		543735939		78026285		53241737
AX-94598750	23		543332028		78819636		53673929
AX-95106345	24		534547337		89519044		62466111
AX-94622376	25		278939472		91752923		60878212
AX-95204902	26		532074193		94950968		64403414
AX-94757012	27		531074167		95661932		65112402
AX-95094283	28						68710235
AX-94388894	29		521862724		103013233		69655608
AX-94647347	30				109925637		78430953
AX-94532606	31		506712731		110710354		79219129
AX-94504379	32		503214120		127470208		91051564
AX-94998878	33		469103954		169794746		106737020
AX-94427859	34		466575196		171612940		110112367
AX-94759063	35		465411382		172504047		111936244
AX-94956375	36		459631286		178850760		116819236
AX-95247827	37		456294377		179842162		117705953
AX-94494882	38		448093124		185909999		122274064
AX-94737285	39						163743843
AX-95124640	40		363083930		232100473		233081114
AX-95232031	41	5A	154480554		247584206
AX-94609301	42		353870913		266085977		279291352
AX-94381472	43				338506435
AX-95078354	44		182897531		373780442		300288046
AX-94384455	45		181630685		374718849		301012390
AX-94752140	46		174999583		379419722		304266828
AX-94693037	47				385561011		308760117
AX-95175309	48		157327032		394552486		317518024
AX-94755819	49		147322460				324220898
AX-94830400	50		136927713		414188338		336118501
AX-95242684	51		132701485		418753938		339228218
AX-95131608	52		119082179		427497399		346452715
AX-94885080	53		116471502		428971070		348802436
AX-94584608	54		114744507		433333143		350247058
AX-94530066	55		103388840		446855552		361597595
AX-94508701	56		98552463		451497337		366698818
AX-94393357	57		90317923		460337207		374116956
AX-95241651	58		84534212		466968808		379912201
AX-94739374	59		81764830		469247817		381899570
AX-94683511	60		75426406		483763119		394144322
AX-94438118	61		60044439		498400553		402556305
AX-95250431	62		45684669		517162916
AX-94744874	63		43698070		517758143		420504696
AX-94620312	64		40878597		519794534		423381690
AX-94531979	65		40435872		520238872		423907899
AX-95181779	66		25025427		549139576		442171535
AX-94881260	67		24757403		552029682		442904295
AX-95101430	68		24757387		552029697		442904311
AX-95136476	69		16501010		562933185		450153432
AX-94776666	70		14743616		565528039		452313622
AX-94561861	71		12681292		568337366		455251918
AX-94751291	72		10636838		572554940		458385521
AX-94437486	73		7738406		575042089		460565488
AX-94700104	74		4530480		583591437		466128199
AX-94651716	75		679981968		595277786		472932738
AX-94818645	76	5A	677949857		596343524		473752457
AX-94790289	77		680585811		597032374		474012693
AX-95206487	78		681897943		599812568		475118449
AX-94653077	79		574832845		600521092
AX-94705196	80				600922067		476870248
AX-94515235	81		684998319		605170094		478513306
AX-94568397	82		685372749		605683525		478992937
AX-95078142	83				609474424
AX-94394417	84				616997073
AX-94699138	85				618647870		485481467
AX-94593455	86				643789674	2D	203046423
AX-94806523	87	5A	660439489		611857303		482162884
AX-94881881	88	5A	659879095		612261399		482691357
AX-94570846	89	5A	659879073		612261416		482691368
AX-95078506	90	5A	663212051		613154066		483061855
AX-95087500	91	5A	663913913		615133751		483965800
AX-95184640	92	5A	664274347		615338230		484087243
AX-94436194	93	5A	664809651		616306258		484402862
AX-95176204	94	5A	664809732		616306339		484402943
AX-95095804	95	5A	666824054		620966152		486566117
AX-94524286	96	5A	669566160		623165045		487633291
AX-94510113	97	5A	669584553		623226808		487654763
AX-94895095	98	5A	670627108		627323209		489179637
AX-94782348	99	5A	673700553		633622206		494111335
AX-94669430	100	5A	676593193		637388293		497031216
AX-95008348	101	5A	677845262		638588786
AX-95160280	102	5A	677845450		638588974
AX-94809047	103	5A	678267981		639846431		497943859
AX-94854013	104	5A	679489677		641173677		498761228
AX-94429994	105	5A	680113761		642191301		499389675
AX-94938754	106	5A	680114142		642191687		499390061
AX-94494307	107	5A	680733434		642923328		499729871
AX-94452650	108	5A	681257423		643769786		500414553
AX-94830126	109	5A	685537541		646658542		502777127
AX-94448481	110	5A	687152380		647626222		503091157
AX-94638862	111	5A	688321419		649605846		504173266
AX-94419987	112	5A	688666274		650600021
AX-94418873	113	5A	688716850		650657575
AX-95179840	114	5A	690186007		652772364
AX-94950648	115	5A	690186059	4B	652772416
AX-94418120	116	5A	698510622		657172417		509667373
AX-94510143	117	5A	697752977		658171210		509099097
AX-95178063	118	5A	700210923		660755709
AX-95215789	119				660848082		505960776
AX-94389401	120				660848133
AX-94788550	121	5A	701301167		661444437

## Sheet: 5At
Chr5At		Chr5A	Pos	Chr5B	Pos	Chr5D	Pos
AX-94473294	1		38803487		52001948		49477788
AX-94942647	2		39737652		53024206		50323408
AX-94913126	3		40720235		54702636		51686420
AX-95187063	4		59646562		74686325		68904682
AX-94471143	5		71501107		84950606		76240224
AX-94694357	6		82985647		95019953		89048698
AX-94691356	7		104231274
AX-94477803	8		109279377		115074793		105103667
AX-94675621	9		110373129		116843789		107567356
AX-95167158	10		110666660		117901059		107781924
AX-95231293	11		113608557
AX-94531085	12		127981693		130725369		118495774
AX-95106236	13		129603783		132290261		119488904
AX-95134263	14		145741758		141949016		129870725
AX-94877841	15		158912397		146260099		134780087
AX-94530872	16		161918116				176092700
AX-95183070	17		206725001		194190529		150829838
AX-94984546	18		227713654		209644950		198958127
AX-94545883	19		228886543		213471741		191260292
AX-94718074	20		245438244		206799160		205568525
AX-94519615	21		246832526		176598724
AX-94538427	22		259078461
AX-94872516	23		269760600
AX-94940126	24		279563370		228762231		214087710
AX-94635581	25		288911102
AX-94860483	26		292256159		241804780		218938827
AX-94736692	27		295723948				152774224
AX-94724532	28		297721399		248388727
AX-94573084	29		297721604		248388932
AX-95106604	30		325952195
AX-94398822	31		325952254		275057498		231330839
AX-94906445	32		327435054		276659545		229187255
AX-94729308	33		342237936		291793472		257510809
AX-94695101	34		345767136		294078383		260380837
AX-94451619	35		350816229		297038808		264638986
AX-95073050	36		353571517		301302539		267237078
AX-94945951	37		374627958
AX-94610088	38		374630084
AX-95140705	39		374630390
AX-95189301	40		398191001		344287722		300947439
AX-95137032	41		401745911		337833116		297501865
AX-94642033	42		401745912		337833115		297501864
AX-95184336	43		401955520		337188596		297150358
AX-94394561	44		427825038		382077060		328720836
AX-94888808	45		428151342		381717365		328436468
AX-94633533	46		432034420		387174300		331403433
AX-94643878	47		432229990		387365497		331573868
AX-95091125	48		450465293
AX-94470210	49		451455192		411799542		350986000
AX-94545902	50		453005470		415797362		352825819
AX-94855768	51		453005551		415797281		352825738
AX-94563555	52		453344946		415649844		352694566
AX-94525092	53		456059101		421643931		356844558
AX-94569085	54		484437511				384017949
AX-94538890	55		491311590		466935377
AX-94426799	56		491311677		466935463
AX-94961078	57		495322552		473178572		393458757
AX-95109520	58		496017832		473878701		394101860
AX-94923920	59		503098313		477988407		397997831
AX-94997175	60		504873151		479635097		399227350
AX-94415346	61		521934378				410395974
AX-95248126	62		522065051		492618658		410430293
AX-94456236	63		544573232		518078452		428825362
AX-94899135	64		552954221		532600991		438105587
AX-94846190	65		562539826		542930781		445202853
AX-95175117	66		563770274		543613365		445631892
AX-95097918	67		564241528		544401327	7D	142146551
AX-94945628	68		574347536		558342316		456608134
AX-94430309	69		574867862		558714907		456829481
AX-94603374	70		580803067				460650823
AX-94651790	71		588023999		574061426		467424851
AX-95076236	72		588875141		575522545		468690629
AX-94723512	73		594960169		582887048		475507359
AX-94891640	74		594960176		582887056		475507366
AX-94439832	75		605160174		594908419		483702966
AX-94749230	76		606044482		595469144		484300872
AX-94903992	77		606895529		597220993		486169170
AX-94392984	78		609211824		601344730		488355839
AX-94419595	79		609245410
AX-94399337	80		613585637		606018546		491435919
AX-95176087	81		615305792		607867334		492568615
AX-94773269	82		629698649		625536095		501785001
AX-94748288	83		629698699		625536044		501784950
AX-94785241	84		629698736		625536008		501784914
AX-94479917	85				638605720
AX-94557327	86		635502476		639167616		507886945
AX-94691847	87		645410625		652477914		518796893
AX-95095532	88		649843145				521488641
AX-94494261	89		653690981		661864447		525391870
AX-94489770	90		653691421		661864879		525362404
AX-94381965	91		654166188		663225869		526091952
AX-94429098	92		658873010
AX-94483629	93		659722122	4B	612764029	4D	482777647
AX-94622175	94		660198815	4B	612213708	4D	482363181
AX-94398500	95		667941869	4B	621985327	4D	487045613
AX-95250267	96		671444226	4B	629948602	4D	490128839
AX-94445171	97		673369760
AX-94452971	98		678229435	4B	639149414	4D	497914012
AX-94905515	99		685993936	4B	646972485	4D	502940954

## Sheet: 5G
Chr5G		Chr5A	Pos	Chr5B	Pos	Chr5D	Pos
AX-95015550	1		30420460		36762223		42046370
AX-94833651	2		32703310		38749063		42923036
AX-94647555	3				41315383
AX-95158641	4		35632817		44782391		44913239
AX-94637263	5		37082032		47123318		46068247
AX-95141179	6		37624559		47586284		46314216
AX-95210844	7		41334517		55266129		52244325
AX-94610861	8		41349522		55308917		52255008
AX-95196211	9		45738595		60879876		57572561
AX-95141719	10		46572435		63362139		58255917
AX-95179297	11		67469809		79803506		72901001
AX-94800205	12		64379631		82465199		71898627
AX-95104017	13		74480589		87231452		77580249
AX-94438942	14				87975392
AX-94596869	15				87975555
AX-94644008	16				89233802		80372629
AX-94797492	17		78963550		91192886		84317748
AX-94643290	18		79284406		92233272
AX-94682707	19		84120144		94120940		90318226
AX-94609579	20		84388095		96138879		90924236
AX-95161666	21		106731091		105775612		97464621
AX-94996942	22		110378537		116892687		107581753
AX-94820343	23		110667666		117902065		107782930
AX-95204866	24		113722079		119188074		108519987
AX-94461272	25		118762369		124287524		113653502
AX-94572080	26		127532515		128854396		118009332
AX-94581018	27		129600400		132286870		119485501
AX-94712402	28		134093255		134925343		122205882
AX-95016611	29		134096234		134927090		122207631
AX-94772679	30		139927518		138769828		125802444
AX-94557209	31		143659399		141148629		128643111
AX-94438521	32		148235064		142702374
AX-94537388	33		158967276		146278415		134796144
AX-94943750	34		209694041		158131558		179768893
AX-94449783	35	6A	207765402		184787437	3D	48163250
AX-94474447	36				196862344	7D	514631984
AX-95209083	37				217624859	7D	608679694
AX-95203559	38		268466966		221103009		207782581
AX-95005781	39		275099005		225525891		211987868
AX-95078475	40				247345294
AX-95233050	41		295589342		249712429		223231823
AX-94547737	42		307207812		254495883		228553237
AX-94695126	43		307350239		254573942		228777635
AX-94562455	44		307352583		254576268		228779941
AX-94995549	45		307352589		254576274		228779947
AX-94576796	46		311545621		256595585		241837795
AX-94954394	47		311126412		262304544		241359935
AX-94727515	48		312891626		262752787		241020920
AX-94686719	49		313906267		263546471		239940586
AX-94944074	50		315494725		266004155		238712742
AX-94713628	51		317238865		267759605		238074511
AX-94949904	52		317239212		267759949		238074167
AX-94928627	53		317239289		267760026		238074090
AX-94568793	54		321002313		271772554		233748015
AX-95173607	55		321926559		272114179		233036894
AX-94830255	56		327434931		276659422		229187378
AX-94795467	57		327435187		276659678		229187122
AX-95166240	58		328719431		277638605		244370407
AX-94456888	59		328945209		278229289		244706059
AX-95201458	60		328947101		278231130		244707949
AX-94540905	61		335297356		285043741		252621675
AX-94731226	62		345233727		294000550		260491696
AX-94639902	63		346126129		294092809		260112943
AX-94848929	64		347456618		295110159		261990187
AX-94873783	65		347459671		295113203		261993245
AX-95123476	66		353063682		298693107		265548548
AX-94650952	67		357569815		304823091		269241982
AX-94545064	68		357569915		304823191		269242082
AX-95191670	69		358048163		305054165		269340958
AX-95138537	70		358048331		305054333		269341126
AX-95104768	71		365093828		313959496		276709298
AX-95180651	72		366711620		315809220		277620016
AX-95137982	73		376096156		322139236		284179172
AX-94533870	74		379358989		325962079		287015317
AX-94410375	75		380224730		326917181		287807783
AX-94838552	76		382286018		328225720		288812239
AX-94991733	77		382286109		328225811		288812330
AX-94717880	78		382781161		331250543
AX-94847038	79				332967299		292162078
AX-95255472	80				332967311		292162090
AX-94932238	81		386183327		334876636		293376303
AX-94556216	82		386184398		334877702		293377376
AX-94928650	83		387399638		335942542		294418847
AX-95017218	84		388638596		336789328		295069997
AX-95248802	85		395077973		344308071		301110497
AX-94978617	86		392721799		344610296		301569494
AX-95256409	87		392670605		344937353		301988871
AX-95190014	88				346850252
AX-95080399	89		399336787		350397203		305717074
AX-94768745	90		399785981		351461049		306188985
AX-94539430	91		400782265		352139588		306786487
AX-95122485	92		401099604		352390366		307362609
AX-94489313	93		401099660		352390422		307362665
AX-94876980	94		401104835		352483848		307480539
AX-94525198	95		403999866		357549490		311602220
AX-95237695	96		403973394		358380414		312061236
AX-94498254	97		402456161		358891527		312450228
AX-95208153	98		406836826		359475732		313093802
AX-94717296	99		406837731		359476634		313094717
AX-94922739	100		406871697		359477510		313097582
AX-95105528	101		408931331		362956723		314901872
AX-94475918	102		410499379		364127030		315922752
AX-94536128	103		414585279		368785699		318932802
AX-94407767	104		415605528		370193247		319689738
AX-94409635	105		412703828		373526315		322180102
AX-94783912	106		417883670		373666542		322369119
AX-94483563	107		419363599		374444808		322785756
AX-94445027	108		422078668		376340723		324593798
AX-95206034	109		423251336		377542265		325092447
AX-94632506	110		425157088		378851445		326382483
AX-94985905	111		425496413		379597057		326903903
AX-94773977	112		426999056		381715027		328392095
AX-94571981	113		428079474		382771219		329611774
AX-94509671	114		432033539		387173427		331402525
AX-94424457	115		436192191		391457401		334418863
AX-94999407	116		437208795		394009721		336049924
AX-94595799	117		437292443		394266897		336223603
AX-94420960	118		438470671		395920671		337300569
AX-94624188	119		444542596		403718687		347434634
AX-94932813	120		444942616		404188553		346639443
AX-94830054	121		450164537		410531561		349864892
AX-95175236	122		450552047		410848502		350225618
AX-94608425	123		450737117		411021906		350323373
AX-94619669	124		450737346		411022135		350323602
AX-94468234	125		457915612		421563127		356320851
AX-94515428	126		456059198		421930973		356844461
AX-95244062	127		466986747		432086465		365325295
AX-95092667	128		482120748		458146856		381912304
AX-94541972	129		485203090		461137471		384343934
AX-94585720	130		485203212		461137594		384344057
AX-95181941	131		485203279		461137661		384344124
AX-94924130	132		485826618		462144527		384851501
AX-94641760	133		491242238		466653785		388054274
AX-94650050	134		491291014		466777920		388100688
AX-94656240	135						390258024
AX-94781016	136		502222629		476454390		396451475
AX-94718281	137		504781157		479390984		399159835
AX-94471407	138		504956086		479715880		399328602
AX-94844464	139		510290421		484726981		404973643
AX-95137963	140		509218701		486040641		404136147
AX-94392411	141		509111298		486074736		405157003
AX-94628803	142		509107467		486082422	1D	102529550
AX-94461707	143		508876112		486481373		405436579
AX-94456002	144		511877222		486731898		406164735
AX-94866362	145		512234957		487608754		406595857
AX-95240372	146		513845815		489283310		407967079
AX-94810321	147		519899278		490759932		408836518
AX-94532204	148		519949301		490857952		408968607
AX-94671630	149		521021882		491583151		409938655
AX-94412685	150		524027684		496146340		412262623
AX-95194904	151		554287740		533750123		438822837
AX-95007739	152		555689814		534322571		439648201
AX-95117413	153		558671935		538710554		442489653
AX-94983233	154		558692739		538725387		442505012
AX-94428806	155				539023087
AX-94724199	156		559821382		540268406		443650343
AX-94399413	157		561812959		541918627		444890287
AX-94748768	158		562538295		542929244		445201322
AX-89745601	159		564080226		544334931		446405922
AX-94573573	160		569452631		550156648		450149655
AX-94915329	161		570717717		551662898		451884312
AX-94749233	162		571682873		553180626		452679099
AX-94691860	163		573674819		556294697		454731022
AX-95242385	164		575603223		559770269		457671195
AX-94637076	165		575603248		559770294		457671220
AX-94897713	166				563121984		459066453
AX-95107195	167		580558322		566045223		460443522
AX-86177094	168		585489527		572547249		465201082
AX-94737123	169		585609439		572591490		465365270
AX-95209690	170		586605426		573227150		466231438
AX-94790093	171		588372705		574672625		467598810
AX-94501718	172		588737923		574960033		468174178
AX-94473466	173		588745877		575056208		468185358
AX-95132630	174		591127306		577853053		470468091
AX-94829193	175		591155081		578085690		470770752
AX-95157769	176		592292513		580103395		472737229
AX-94893504	177		593055078		580431027		473063944
AX-95080756	178				580701754
AX-94926022	179		594959999		582886878		475507189
AX-94633885	180		594966142		582893632		475512664
AX-94727436	181		595037554		582975167		475575469
AX-94831861	182		595146063		583178081		475694026
AX-94651710	183		597795660		586821724		478962559
AX-95162146	184		598873200		588524328		480374239
AX-94401947	185		599392843		588834672
AX-95182970	186		605100521		594745230		483645639
AX-94546890	187		609261567		601411293		488428161
AX-94491624	188		609261614		601411340		488428208
AX-94672688	189		609274437		601419331
AX-94764219	190		611548960		604022991		490099712
AX-94925161	191		611556328		604056883		490094701
AX-94622408	192		615177484		607473894		492730725
AX-95177900	193		615318478		607876161		492559651
AX-94732135	194		618965798		611386667		494815512
AX-94960260	195		622547501		617687322		498383465
AX-94571628	196		624680095		621465781
AX-95215143	197		626992237		622040469		500491738
AX-95126208	198		634086109		637158148
AX-95232272	199		635504946		639170068		507889433
AX-94401980	200		635775383		639478968		508114750
AX-95098994	201		635779043		639483792		508118764
AX-94624003	202		644137239		649405372		516820014
AX-94508002	203		644806127		650009654		517422351
AX-94626891	204		645123878		650163845		517669984
AX-94541369	205		646200221		654484323
AX-94705918	206		649638550		657414794		521257071
AX-94467792	207		649708429		657594922		521372592
AX-94997202	208		654123963		663174570		526078859
AX-94385363	209		657062011		665986537		528838496
AX-94573720	210	4A	640058456		671339192
AX-94839083	211				673122794	1D	76977835
AX-94826616	212	4A	637895745		674338411		534028744
AX-94572247	213	4A	636655978		675882670		535130313
AX-94694080	214	4A	632858602		677881090		537393700
AX-94659800	215				688979049		545929134
AX-95019550	216	4A	622286737		689853136		546652331
AX-95091359	217	4A	616866023		703501340		551085894
AX-94520836	218	4A	611581488		704241447		561961974

[truncated: 4 more sheets: 6At, 6G, 7At, 7G]
